# Supplementary material for: Experience with speech sounds is not necessary for cue trading by budgerigars (Melopsittacus undulatus)
Source: PLoS One. 2017 May 31;12(5):e0177676. doi: 10.1371/journal.pone.0177676 (PMC5451017; doi:10.1371/journal.pone.0177676)
Supplement: S1 File — (XLSX) [file pone.0177676.s001.xlsx]

## Sheet: IsolatedGroup
Isolated fit data % correct
	5ms	15ms	25ms	35ms	45ms	55ms	65ms	75ms	AVG % /D/	Slope	Fitted Boundary
OLIVE	92	81	63	42	24	11	4	1	39.75	-0.53	3.63
	92	86	79	71	61	50	39	29	63.375	-0.27	6
PEANUT	92	85	74	60	45	30	18	10	51.75	-0.38	4.65
	91	85	77	68	57	45	34	24	60.125	-0.29	5.59
MANGO	88	83	75	66	57	47	37	27	60	-0.26	5.66
	97	94	89	82	72	60	47	35	72	-0.62	7.7
QUINOA	94	88	78	66	52	38	25	15	57	-0.37	5.15
	97	94	89	82	72	60	47	35	72	-0.33	6.8
XIGUA	86	73	55	36	20	9	4	1	35.5	-0.48	3.25
	96	89	76	58	37	20	9	3	48.5	-0.52	4.37
ZUCCHINI	83	72	60	46	33	21	13	7	41.875	-0.35	3.71
	91	81	65	46	28	14	6	2	41.625	-0.48	3.8
mean hi	89.1667	80.3333	67.5	52.6667	38.5	26	16.8333	10.1667	47.6458	-0.395	4.34167
mean lo	94	88.1667	79.1667	67.8333	54.5	41.5	30.3333	21.3333	59.6042	-0.418333	5.71
hi SE	1.72079	2.65414	3.83623	5.30827	6.19005	6.16441	5.22441	4.02009	4.08305	0.0393912	0.390883
lo SE	1.21106	2.12001	3.69158	5.72955	7.45989	8.13941	7.50851	6.1896	5.06082	0.0580469	0.596948
Isolated nonfit data - % correct
OLIVE									AVG % /D/
	5	15	25	35	45	55	65	75
hi F1	88	90	54	29	23	10	6	18	39.75
lo F1	92	90	77	63	60	53	34	35	63
PEANUT
	5	15	25	35	45	55	65	75
hi F1	76	92	70	44	50	21	18	16	48.375
lo F1	94	98	55	32	55	66	30	30	57.5
MANGO
	5	15	25	35	45	55	65	75
hi F1	86	88	63	73	53	47	31	33	59.25
lo F1	96	100	100	93	83	86	64	44	83.25
QUINOA
	5	15	25	35	45	55	65	75
hi F1	96	92	66	63	34	46	27	19	55.375
lo F1	98	98	83	71	69	71	35	46	71.375
XIGUA	5	15	25	35	45	55	65	75
hi F1	84	63	67	37	27	10	2	4	36.75
lo F1	98	82	73	63	23	33	8	18	49.75
ZUCCHINI	5	15	25	35	45	55	65	75
hi F1	82	75	55	41	44	19	14	6	42
lo F1	86	82	78	50	22	13	20	6	44.625
OVERALL
	5	15	25	35	45	55	65	75
high F1	85.3333	83.3333	62.5	47.8333	38.5	25.5	16.3333	16	46.9167
low F1	94	91.6667	77.6667	62	52	53.6667	31.8333	29.8333	61.5833

## Sheet: PassiveGroup
PASSIVE
Passive fit data % correct
	5ms	15ms	25ms	35ms	45ms	55ms	65ms	75ms	AVG % /D/	Slope	Fitted Boundary
DOBBY	90	79	63	45	28	14	6	2	40.875	-0.47	3.73
	87	78	67	54	41	28	18	10	47.875	-0.34	4.3
CARROTS	95	83	62	37	16	5	1	0	37.375	-0.64	3.48
	83	74	61	48	35	23	14	8	43.25	-0.34	3.85
LAVENDER	82	69	54	37	23	13	6	2	35.75	-0.41	3.22
	90	79	63	45	28	15	6	2	41	-0.47	3.73
FIG	100	98	91	75	49	23	7	2	55.625	-0.7	4.95
	92	86	78	67	55	42	29	19	58.5	-0.33	5.35
FLEUR	90	80	67	51	35	21	11	5	45	-0.42	4.06
	89	83	75	64	53	41	31	21	57.125	-0.29	5.26
DILL	91	85	77	67	56	44	33	23	59.5	-0.3	5.5
	100	99	96	90	79	63	43	26	74.5	-0.49	6.66
HERMIONE	81	69	56	42	29	18	10	5	38.75	-0.35	3.43
	90	83	73	61	48	35	23	14	53.375	-0.33	4.83
mean hi	89.8571	80.4286	67.1429	50.5714	33.7143	19.7143	10.5714	5.57143	44.6964	-0.47	4.05286
mean lo	90.1429	83.1429	73.2857	61.2857	48.4286	35.2857	23.4286	14.2857	53.6607	-0.37	4.85429
hi SE	2.53948	3.77874	4.8962	5.64783	5.37948	4.62763	3.93311	2.98294	3.52635	0.0558911	0.324152
lo SE	1.96915	3.03494	4.46529	5.68923	6.27109	5.89881	4.61291	3.13744	4.2871	0.0291956	0.385801
Passive nonfit data % correct
DOBBY	female								Avg. % d
VOT	5	15	25	35	45	55	65	75
hi F1	89	73	70	40	53	6	15	10	44.5
lo F1	85	73	73	61	37	39	11	25	50.5
CARROTS	male
	5	15	25	35	45	55	65	75
hi F1	83	86	55	37	18	22	10	10	40.125
lo F1	89	86	60	38	11	9	27	20	42.5
LAVENDER	female
	5	15	25	35	45	55	65	75
hi F1	86	70	46	34	19	18	6	8	35.875
lo F1	88	85	61	43	24	17	23	26	45.875
FIG	female
	5	15	25	35	45	55	65	75
hi F1	86	78	97	63	33	17	16	18	51
lo F1	82	86	77	57	60	60	30	12	58
FLEUR	male
	5	15	25	35	45	55	65	75
hi F1	94	73	57	57	30	30	12	4	44.625
lo F1	88	88	73	60	53	33	24	33	56.5
DILL	male
	5	15	25	35	45	55	65	75
hi F1	90	88	73	73	50	43	41	19	59.625
lo F1	98	98	83	97	47	67	45	30	70.625
HERMIONE	female
	5	15	25	35	45	55	65	75
hi F1	78	75	53	33	46	13	10	12	40
lo F1	88	84	73	70	37	40	24	13	53.625
OVERALL
	5	15	25	35	45	55	65	75
high F1	86.5714	77.5714	64.4286	48.1429	35.5714	21.2857	15.7143	11.5714	45.1071
low F1	88.2857	85.7143	71.4286	60.8571	38.4286	37.8571	26.2857	22.7143	53.9464

## Sheet: NontargetTrainedGroup
NONTARGET
Nontarget fit data % correct
	5ms	15ms	25ms	35ms	45ms	55ms	65ms	75ms	AVG % /D/	Slope	Fitted Boundary
EDAMAME	86	75	60	44	29	16	8	4	40.25	-0.41	3.62
	92	86	77	65	52	38	26	16	56.5	-0.34	5.12
HABANERO	75	66	55	44	33	24	16	10	40.375	-0.28	3.45
	82	75	68	59	51	42	35	29	55.125	-0.22	5.07
GUAVA	77	64	49	34	22	12	6	3	33.375	-0.38	2.94
	77	71	64	56	48	40	33	26	51.875	-0.2	4.74
FLUFFHEAD	74	61	46	32	21	12	6	3	31.875	-0.36	2.74
	83	77	69	61	52	43	35	27	55.875	-0.22	5.25
AVOCADO	91	74	47	22	7	1	0	0	30.25	-0.7	2.9
	87	77	63	48	33	20	11	5	43	-0.39	3.87
mean hi	80.6	68	51.4	35.2	22.4	13	7.2	4	35.225	-0.426	3.13
mean lo	84.2	77.2	68.2	57.8	47.2	36.6	28	20.6	52.475	-0.274	4.81
hi SE	3.35559	2.77489	2.65707	4.12795	4.44522	3.71484	2.57682	1.64317	2.13505	0.0718053	0.170822
lo SE	2.51794	2.45764	2.4779	2.85307	3.62491	4.23792	4.5607	4.50111	2.49919	0.0381576	0.24958
Nontarget nonfit data
EDAMAME
	5	15	25	35	45	55	65	75	AVG %
hi F1	90	75	43	57	23	13	12	16	41.125
lo F1	94	82	73	50	67	33	27	15	55.125
HABANERO
	5	15	25	35	45	55	65	75
hi F1	82	61	57	30	40	20	18	12	40
lo F1	90	61	60	70	40	50	35	29	54.375
GUAVA
	5	15	25	35	45	55	65	75
hi F1	67	61	53	53	40	3	16	20	39.125
lo F1	80	63	60	60	63	40	20	30	52
FLUFFHEAD
	5	15	25	35	45	55	65	75
hi F1	63	59	57	37	23	17	4	2	32.75
lo F1	80	80	70	63	40	50	22	39	55.5
AVOCADO	5	15	25	35	45	55	65	75
hi F1	89	72	64	15	15	13	4	12	35.5
lo F1	85	72	73	48	31	26	8	12	44.375
OVERALL
	5	15	25	35	45	55	65	75
high F1	78.2	65.6	54.8	38.4	28.2	13.2	10.8	12.4	37.7
low F1	85.8	71.6	67.2	58.2	48.2	39.8	22.4	25	52.275

## Sheet: TargetTrainedGroup
Target fit data % correct
	5ms	15ms	25ms	35ms	45ms	55ms	65ms	75ms	AVG % /D/	Slope	Fitted Boundary
KIWI	86	78	68	57	45	33	23	15	50.625	-0.31	4.56
	89	82	73	62	50	38	27	18	54.875	-0.31	5
JICAMA	75	62	47	32	20	11	6	2	31.875	-0.38	2.8
	99	96	89	75	56	35	18	7	59.375	-0.53	5.26
LENTIL	72	62	51	40	30	21	14	9	37.375	-0.28	3.06
	84	78	72	64	56	48	40	32	59.25	-0.21	5.79
ICEBERG	95	88	76	60	42	25	13	5	50.5	-0.46	4.55
	99	98	93	82	64	43	24	10	64.125	-0.54	5.67
SWEET PEA	84	73	60	45	30	19	10	5	40.75	-0.38	3.65
	90	80	67	51	35	21	11	5	45	-0.42	4.04
RAISIN	86	77	65	52	38	26	16	9	46.125	-0.34	4.11
	96	92	85	74	61	47	33	21	63.625	-0.36	5.79
UBE	85	75	62	48	34	22	13	7	43.25	-36	3.87
	91	85	78	70	60	49	39	29	62.625	-0.27	5.93
mean hi	83.2857	73.5714	61.2857	47.7143	34.1429	22.4286	13.5714	7.42857	42.9286	-5.45	3.8
mean lo	92.5714	87.2857	79.5714	68.2857	54.5714	40.1429	27.4286	17.4286	58.4107	-0.377143	5.35429
hi SE	2.89264	3.48368	3.73984	3.68209	3.19545	2.56215	1.98635	1.57143	2.60335	5.09171	0.258715
lo SE	2.12533	3.02934	3.65055	3.85891	3.67655	3.75708	4.06411	4.01697	2.54289	0.0477949	0.252255
Target nonfit data % correct
KIWI									AVG % /D/
	5	15	25	35	45	55	65	75
hi F1	78	78	67	53	53	37	18	18	50.25
lo F1	90	78	77	63	47	43	24	24	55.75
JICAMA
	5	15	25	35	45	55	65	75
hi F1	69	59	67	27	27	7	12	8	34.5
lo F1	100	86	77	63	52	43	25	8	56.75
LENTIL
	5	15	25	35	45	55	65	75
hi F1	76	78	32	37	20	33	14	22	39
lo F1	86	80	70	60	60	33	49	36	59.25
ICEBERG
	5	15	25	35	45	55	65	75
hi F1	96	88	63	70	43	30	10	10	51.25
lo F1	100	96	83	73	57	50	20	19	62.25
SWEET PEA
	5	15	25	35	45	55	65	75
high F1	90	75	47	33	37	17	14	24	42.125
low F1	90	84	63	43	37	23	25	17	47.75
RAISIN
	5	15	25	35	45	55	65	75
high F1	88	76	63	57	30	20	18	12	45.5
low F1	90	86	87	67	70	40	31	24	61.875
UBE
	5	15	25	35	45	55	65	75
hi F1	84	69	73	43	43	17	23	18	46.25
lo F1	94	88	73	60	50	53	41	35	61.75
OVERALL
	5	15	25	35	45	55	65	75
high F1	83	74.7143	58.8571	45.7143	36.1429	23	15.5714	16	44.125
low F1	92.8571	85.4286	75.7143	61.2857	53.2857	40.7143	30.7143	23.2857	57.9107

## Sheet: Humans
Humans fit data % correct
	5ms	15ms	25ms	35ms	45ms	55ms	65ms	75ms	AVG % /D/	Slope	Fitted Boundary
7001	71	60	49	38	28	19	13	8	35.75	-0.28	2.93
	100	100	80	9	0	0	0	0	36.125	-2.17	3.39
7002	100	96	71	24	2	0	0	0	36.625	-1.25	3.43
	100	100	94	67	25	4	0	0	48.75	-1.1	4.39
7003	71	45	22	7	2	0	0	0	18.375	-0.66	1.82
	100	100	86	16	0	0	0	0	37.75	-2.08	3.53
7004	48	37	27	19	12	7	4	2	19.5	-0.28	0.79
	100	100	78	9	0	0	0	0	35.875	-2.09	3.37
7007	82	76	69	62	54	46	38	30	57.125	-0.2	5.48
	93	63	20	2	0	0	0	0	22.25	-1.16	2.29
7008	75	41	13	2	0	0	0	0	16.375	-0.9	1.76
	100	99	96	90	77	59	39	21	72.625	-0.52	6.46
7010	82	62	38	18	6	2	0	0	26	-0.61	2.49
	99	95	87	73	54	33	17	7	58.125	-0.53	5.17
7011	71	37	12	2	0	0	0	0	15.25	-0.86	1.63
	100	100	52	0	0	0	0	0	31.5	-3.31	3.01
7012	77	53	29	11	3	1	0	0	21.75	-0.63	2.13
	100	94	62	18	2	0	0	0	34.5	-1.22	3.25
7013	94	75	41	13	2	0	0	0	28.125	-0.9	2.75
	100	96	56	7	0	0	0	0	32.375	-1.62	3.09
7015	85	62	33	12	3	0	0	0	24.375	-0.73	2.41
	100	96	78	41	11	1	0	0	40.875	-1.02	3.77
7018	97	82	47	14	2	0	0	0	30.25	-0.99	2.92
	100	100	95	67	20	2	0	0	48	-1.26	4.34
7019	94	76	45	17	4	0	0	0	29.5	-0.84	2.86
	100	100	92	22	0	0	0	0	39.25	-2.19	3.64
7020	90	69	40	16	4	1	0	0	27.5	-0.75	2.67
	100	100	91	40	3	0	0	0	41.75	-1.6	3.83
7021	93	81	59	34	15	5	1	0	36	-0.63	3.36
	100	96	56	8	0	0	0	0	32.5	-1.57	3.1
7022	64	55	45	35	27	19	13	9	33.375	-0.25	2.48
	89	83	75	66	56	46	36	27	59.75	-0.26	5.61
7023	38	30	24	18	13	9	6	4	17.75	-0.2	-0.55
	100	96	67	20	2	0	0	0	35.625	-1.28	3.34
7024	74	69	64	59	53	47	41	36	55.375	-0.14	5.49
	100	96	58	8	0	0	0	0	32.75	-1.58	3.13
7025	99	90	59	21	3	0	0	0	34	-1.04	3.22
	100	95	56	8	0	0	0	0	32.375	-1.54	3.1
mean hi	79.2105	62.9474	41.4211	22.2105	12.2632	8.21053	6.10526	4.68421	29.6316	-0.638947	2.63526
mean lo	99	95.8889	72.4444	28.0556	10.7778	5.5	3.11111	1.55556	39.6111	-1.54667	3.67778
hi SE	3.85754	4.35318	4.07482	3.83701	3.83493	3.38865	2.86529	2.38422	2.67207	0.0754786	0.316769
lo SE	0.666667	2.01541	4.55718	6.56834	5.36791	4.04667	2.78914	1.76034	2.7669	0.162615	0.233614
Humans nonfit data % correct
SUBJ #		5	15	25	35	45	55	65	75
7001	hi F1	70	70	35	40	30	20	20	35
	lo F1	100	100	60	15	25	20	20	5
7002	hi F1	100	95	65	16	5	5	5	5
	lo F1	100	100	90	30	25	11	16	20
7003	hi F1	60	60	25	5	5	0	0	10
	lo F1	95	100	79	20	20	15	25	25
7004	hi F1	44	44	24	25	12	12	11	11
	lo F1	64	76	81	6	0	6	6	0
7007	hi F1	80	83	70	55	35	55	45	30
	lo F1	90	79	10	5	0	0	0	0
7008	hi F1	68	44	16	5	0	5	0	0
	lo F1	100	100	94	75	55	45	45	45
7010	hi F1	79	80	4	40	10	5	0	5
	lo F1	100	95	75	40	30	30	15	30
7011	hi F1	55	55	11	5	0	0	0	0
	lo F1	100	100	55	0	0	5	5	0
7012	hi F1	70	42	35	25	10	0	5	5
	lo F1	100	85	55	10	5	5	10	5
7013	hi F1	90	75	60	10	5	0	0	0
	lo F1	100	95	65	10	0	0	0	0
7015	hi F1	74	65	42	16	10	0	0	0
	lo F1	100	95	70	26	6	5	5	0
7018	hi F1	95	90	45	10	5	0	5	0
	lo F1	95	100	95	45	15	5	10	5
7019	hi F1	84	80	55	40	5	0	0	0
	lo F1	100	100	95	35	0	0	0	0
7020	hi F1	88	81	29	12	6	6	0	0
	lo F1	100	100	89	16	6	0	0	0
7021	hi F1	90	85	70	25	15	20	15	30
	lo F1	90	95	50	20	0	10	5	5
7022	hi F1	53	47	60	50	20	35	5	25
	lo F1	80	95	79	30	50	25	60	35
7023	hi F1	15	50	35	30	10	5	10	5
	lo F1	100	90	65	25	25	5	15	5
7024	hi F1	55	80	74	55	60	45	47	26
	lo F1	100	95	75	5	10	0	0	5
7025	hi F1	85	85	75	15	20	0	10	5
	lo F1		95	50	10	15	0	10	0
MEAN:	hi F1	71.3158	69	43.6842	25.2105	13.8421	11.2105	9.36842	10.1053
	lo F1	95.2222	94.4737	70.1053	22.2632	15.1053	9.84211	13	9.73684

## Sheet: Slope Means
Subject	Group	HighF1slope	LowF1slope	HighF1bound	LowF1bound
Dobby	2	-0.47	-0.34	3.73	4.3
Carrots	2	-0.64	-0.34	3.48	3.85
Lavender	2	-0.41	-0.47	3.22	3.73
Fig	2	-0.7	-0.33	4.95	5.35
Fleur	2	-0.42	-0.29	4.06	5.26
Dill	2	-0.3	-0.49	5.5	6.66
Hermione	2	-0.35	-0.33	3.43	4.83
	MEAN	-0.47	-0.37	4.05286	4.85429
	stddev	0.147874	0.0772442
Edamame	3	-0.41	-0.34	3.62	5.12
Habanero	3	-0.28	-0.22	3.45	5.07
Guava	3	-0.38	-0.2	2.94	4.74
Fluffhea	3	-0.36	-0.22	2.74	5.25
Avocado	3	-0.7	-0.39	2.9	3.87
		-0.426	-0.274
		0.160562	0.0853229
Kiwi	4	-0.31	-0.31	4.56	5
Jicama	4	-0.38	-0.53	2.8	5.26
Lentil	4	-0.28	-0.21	3.06	5.79
Iceberg	4	-0.46	-0.54	4.55	5.67
SweetPEa	4	-0.38	-0.42	3.65	4.04
Raisin	4	-0.34	-0.36	4.11	5.79
Ube	4	-0.36	-0.27	3.87	5.93
		-0.358571	-0.377143
		0.0578586	0.126453
Olive	1	-0.53	-0.27	3.63	6
Peanut	1	-0.38	-0.29	4.65	5.59
Mango	1	-0.26	-0.62	5.66	7.7
Quinoa	1	-0.37	-0.33	5.15	6.8
XIgua	1	-0.48	-0.52	3.25	4.37
Zucchini	1	-0.35	-0.48	3.25	4.37
		-0.395	-0.418333
		0.0964883	0.142185
7001	5	-0.28	-2.17	2.93	3.39
7002	5	-1.25	-1.1	3.43	4.39
7003	5	-0.66	-2.08	1.82	3.53
7004	5	-0.28	-2.09	0.79	3.37
7007	5	-0.2	-1.16	5.48	2.29
7008	5	-0.9	-0.52	1.76	6.46
7010	5	-0.61	-0.53	2.49	5.17
7011	5	-0.86	-3.31	1.63	3.01
7012	5	-0.63	-1.22	2.13	3.25
7013	5	-0.9	-1.62	2.75	3.09
7015	5	-0.73	-1.02	2.41	3.77
7018	5	-0.99	-1.26	4.34	2.86
7019	5	-0.84	-2.19	2.86	3.64
7020	5	-0.75	-1.6	2.67	3.83
7021	5	-0.63	-1.57	3.36	3.1
7022	5	-0.25	-0.26	2.48	5.61
7023	2	-0.2	-1.28	-0.55	3.34
7024	2	-1.58	-1.04	3.13	3.22
7025	2	-1.04	-1.54	3.22	3.1
		-0.714737	-1.45053	2.58579	3.70632
		0.370875	0.715344	1.27347	1.02701
