# Supplementary material for: Experience with speech sounds is not necessary for cue trading by budgerigars (Melopsittacus undulatus)
Source: PLoS One. 2017 May 31;12(5):e0177676. doi: 10.1371/journal.pone.0177676 (PMC5451017; doi:10.1371/journal.pone.0177676)
Supplement: S2 File — (ZIP) [file pone.0177676.s002.zip]

Archive with 36 entries (33 files):
- VOTcontinuum_all/
- VOTcontinuum_all/taHI_VOT15_v3.aif
- __MACOSX/
- __MACOSX/VOTcontinuum_all/
- __MACOSX/VOTcontinuum_all/._taHI_VOT15_v3.aif
- VOTcontinuum_all/taHI_VOT25_v3.aif
- __MACOSX/VOTcontinuum_all/._taHI_VOT25_v3.aif
- VOTcontinuum_all/taHI_VOT35_v3.aif
- __MACOSX/VOTcontinuum_all/._taHI_VOT35_v3.aif
- VOTcontinuum_all/taHI_VOT45_v3.aif
- __MACOSX/VOTcontinuum_all/._taHI_VOT45_v3.aif
- VOTcontinuum_all/taHI_VOT55_v3.aif
- __MACOSX/VOTcontinuum_all/._taHI_VOT55_v3.aif
- VOTcontinuum_all/taHI_VOT5_v3.aif
- __MACOSX/VOTcontinuum_all/._taHI_VOT5_v3.aif
- VOTcontinuum_all/taHI_VOT65_v3.aif
- __MACOSX/VOTcontinuum_all/._taHI_VOT65_v3.aif
- VOTcontinuum_all/taHI_VOT75_v3.aif
- __MACOSX/VOTcontinuum_all/._taHI_VOT75_v3.aif
- VOTcontinuum_all/taLO_VOT15_v3.aif
- __MACOSX/VOTcontinuum_all/._taLO_VOT15_v3.aif
- VOTcontinuum_all/taLO_VOT25_v3.aif
- __MACOSX/VOTcontinuum_all/._taLO_VOT25_v3.aif
- VOTcontinuum_all/taLO_VOT35_v3.aif
- __MACOSX/VOTcontinuum_all/._taLO_VOT35_v3.aif
- VOTcontinuum_all/taLO_VOT45_v3.aif
- __MACOSX/VOTcontinuum_all/._taLO_VOT45_v3.aif
- VOTcontinuum_all/taLO_VOT55_v3.aif
- __MACOSX/VOTcontinuum_all/._taLO_VOT55_v3.aif
- VOTcontinuum_all/taLO_VOT5_v3.aif
- __MACOSX/VOTcontinuum_all/._taLO_VOT5_v3.aif
- VOTcontinuum_all/taLO_VOT65_v3.aif
- __MACOSX/VOTcontinuum_all/._taLO_VOT65_v3.aif
- VOTcontinuum_all/taLO_VOT75_v3.aif
- __MACOSX/VOTcontinuum_all/._taLO_VOT75_v3.aif
- __MACOSX/._VOTcontinuum_all
